# Supplementary material for: Application of RNA subcellular fraction estimation method to explore RNA localization regulation
Source: G3 (Bethesda). 2021 Nov 13;12(1):jkab371. doi: 10.1093/g3journal/jkab371 (PMC8727992; doi:10.1093/g3journal/jkab371)
Supplement: jkab371_Supplementary_TableS1 [file jkab371_supplementary_tables1.zip › jkab371_Supplementary_TableS1.xls]

## Sheet: Two_compartments
				Data assession NO.
Sequencing method	Cell line	Cytosol	Nucleus	Cyto1	Nuc1	WC1(Whole cell)	Cyto2	Nuc2	WC2(Whole cell)
polyA	A549	0.73	0.27	ENCFF687YKM	ENCFF853JHY	ENCFF369ZNM	ENCFF829SRM	ENCFF919JBU	ENCFF627QMV
polyA	Gm12878	0.74	0.26	ENCFF308DIT	ENCFF995GJP	ENCFF599JTV	ENCFF009TYJ	ENCFF565TFI	ENCFF121ZOP
polyA	HelaS3	0.78	0.22	ENCFF010RHX	ENCFF514TNR	ENCFF796REI	ENCFF206NFZ	ENCFF344HRY	ENCFF846THO
polyA	HepG2	0.77	0.23	ENCFF226LQB	ENCFF141PVN	ENCFF004HYK	ENCFF458OHS	ENCFF267GGP	ENCFF401KRE
polyA	Huvec	0.88	0.12	ENCFF204IYH	ENCFF667BDC	ENCFF238WEU	ENCFF066BOF	ENCFF520NQO	ENCFF650CVW
polyA	Imr90	0.82	0.18	ENCFF705CWH	ENCFF354NLX	ENCFF244VME	ENCFF431VDJ	ENCFF737DLC	ENCFF118OFK
polyA	K562	0.75	0.25	ENCFF901NRJ	ENCFF268PEQ	ENCFF172GIN	ENCFF778YBM	ENCFF315ZPM	ENCFF768TKT
polyA	MCF7	0.8	0.2	ENCFF629VUS	ENCFF063BLU	ENCFF009GDJ	ENCFF670XEO	ENCFF285GOS	ENCFF885LEQ
polyA	Nhek	0.78	0.22	ENCFF330VCJ	ENCFF734GZX	ENCFF065UCN	ENCFF165MYR	ENCFF697CPR	ENCFF344FGV
polyA	Sknsh	0.89	0.11	ENCFF081DIY	ENCFF845MXD	ENCFF389TFR	ENCFF395VEZ	ENCFF822KRV	ENCFF161JEA
polyA	H1hesc	0.75	0.25	ENCFF547OBF	ENCFF285MOL	ENCFF653XHG
nonpolyA	Gm12878	0.46	0.54	ENCFF335MKM	ENCFF482MIE	ENCFF951YXQ	ENCFF321GYW	ENCFF144AEI	ENCFF700YLB
nonpolyA	HepG2	0.58	0.42	ENCFF356DUZ	ENCFF684URG	ENCFF947BAU	ENCFF362IYW	ENCFF478CTQ	ENCFF235SUP
nonpolyA	K562	0.4	0.6	ENCFF368CJV	ENCFF368LDD	ENCFF913LYH	ENCFF138VQW	ENCFF628ZUP	ENCFF368JLS
nonpolyA	H1hesc	0.47	0.53	ENCFF830FHB	ENCFF270DRE	ENCFF601MOV
nonpolyA	HelaS3	0.44	0.56	ENCFF913LJD	ENCFF417TOY	ENCFF992QWF
nonpolyA	Huvec	0.46	0.54	ENCFF046FQI	ENCFF546OLP	ENCFF974OKP
nonpolyA	Nhek	0.47	0.53	ENCFF002MXO	ENCFF201RSZ	ENCFF162PQV

## Sheet: Four_compartments
Replicates combined（mean）					Data assession NO.
	Cytosol	Insoluable	Membrane	Nucleus	Cyto1	Insol1	Mem1	Nuc1	WC1	Cyto2	Insol2	Mem2	Nuc2	WC2
D7_PA	0.217	0.316	0.222	0.245	ENCLB325DBK	ENCLB070BTE	ENCLB070BTE	ENCLB070BTE	ENCLB122KWR	ENCLB070BTE	ENCLB070BTE	ENCLB070BTE	ENCLB122KWR	ENCLB334BOK
D17_RD	0.29	0.167	0.271	0.271	ENCLB334BOK	ENCLB395SIE	ENCLB395SIE	ENCLB788UKY	ENCLB464JFB	ENCLB395SIE	ENCLB395SIE	ENCLB788UKY	ENCLB297JKK	ENCLB542TJI
HepG2_PA	0.0991	0.442	0.174	0.285	ENCFF129LBY	ENCFF245JIV	ENCFF479YYC	ENCFF407NFR	ENCFF570ZOT	ENCFF442ZDM	ENCFF489OTC	ENCFF857GCI	ENCFF678HUP	ENCFF773JNC
HepG2_RD	0.0779	0.562	0.237	0.159	ENCFF280JUP	ENCFF376IXQ	ENCFF041HHL	ENCFF343MLK	ENCFF773JNC	ENCFF041HNZ	ENCFF796RZJ	ENCFF336VWF	ENCFF790EGR	ENCFF570ZOT
K562_PA	0.1	0.363	0.154	0.382	ENCFF713YRW	ENCFF879WBJ	ENCFF682WIG	ENCFF826OCU	ENCFF047WAI	ENCFF982IIW	ENCFF663EZL	ENCFF970REO	ENCFF631TDY	ENCFF937GNL
K562_RD	0.205	0.216	0.279	0.3	ENCFF205UWU	ENCFF726EVK	ENCFF730QQU	ENCFF477XRV	ENCFF277UPK	ENCFF690HYX	ENCFF547QCQ	ENCFF656BSD	ENCFF182XEY	ENCFF958SSA
Replicates seperated
D7_PA_1	0.209	0.345	0.2	0.245
D7_PA_2	0.203	0.342	0.191	0.264
D17_RD_1	0.274	0.172	0.257	0.297
D17_RD_2	0.287	0.179	0.275	0.258
HepG2_PA_1	0.0891	0.445	0.159	0.307
HepG2_PA_2	0.0956	0.441	0.177	0.286
HepG2_RD_1	0.09	0.334	0.282	0.293
HepG2_RD_1	0.115	0.388	0.389	0.108
K562_PA_1	0.101	0.295	0.168	0.436
K562_PA_2	0.11	0.382	0.164	0.345
K562_RD_1	0.196	0.224	0.278	0.302
K562_RD_2	0.202	0.206	0.286	0.305

## Sheet: HNRNPK
			Data assession NO.
	Cytosol	Nucleus	Cyto1	Nuc1	WC1(Whole cell)	Cyto2	Nuc2	WC2(Whole cell)
Hela_siHNRNPK	0.62	0.38	SRR6407127	SRR6407121	SRR6407119	SRR6407128	SRR6407122	SRR6407126
Hela_siNT	0.72	0.28	SRR6407125	SRR6407123	SRR6407129	SRR6407120	SRR6407124	SRR6407130
McF7_siHNRNPK	0.72	0.28	SRR5821583	SRR5821581	SRR5821579	SRR5821578	SRR5821580	SRR5821602
MCF7_siNT	0.81	0.19	SRR5821589	SRR5821587	SRR5821585	SRR5821586	SRR5821584	SRR5821582
