# Supplementary material for: Application of RNA subcellular fraction estimation method to explore RNA localization regulation
Source: G3 (Bethesda). 2021 Nov 13;12(1):jkab371. doi: 10.1093/g3journal/jkab371 (PMC8727992; doi:10.1093/g3journal/jkab371)
Supplement: jkab371_Supplementary_TableS2 [file jkab371_supplementary_tables2.zip › jkab371_Supplementary_TableS2.xls]

## Sheet: Sheet1
		Method	Cell.Gm12878	Cell.HelaS3	Cell.HepG2	Cell.Huvec	Cell.Imr90	Cell.K562	Cell.MCF7	Cell.Nhek	Cell.Sknsh
Estimate Error (TPM)	lincRNA	Linear Regression	1.97346	2.85949	1.3117	1.2647	2.12063	1.65527	3.15635	1.35754	1.38047
		SFAE	2.0953	2.67354	1.42353	1.34921	1.95482	1.64064	2.71818	1.36103	1.20682
	mRNA	Linear Regression	1.78399	2.04276	0.698548	0.701567	1.29193	1.80902	2.42886	0.692273	0.74789
		SFAE	1.85601	2.06718	0.699649	0.748341	1.20294	1.45035	2.09399	0.577223	0.543682
Estimate Error (FPKM)	lincRNA	Linear Regression	1.89254	2.74021	1.28406	1.42273	2.02211	1.60223	2.84745	1.30636	1.05099
		SFAE	1.96165	2.54306	1.24977	1.37861	2.196	1.71095	2.71475	1.41738	1.27982
	mRNA	Linear Regression	1.82585	1.88761	0.676521	0.757823	1.17132	1.75561	2.16544	0.598785	0.415082
		SFAE	1.87769	2.04569	0.656047	0.730642	1.18951	1.47767	2.01195	0.582395	0.443149
