# Supplementary material for: Application of RNA subcellular fraction estimation method to explore RNA localization regulation
Source: G3 (Bethesda). 2021 Nov 13;12(1):jkab371. doi: 10.1093/g3journal/jkab371 (PMC8727992; doi:10.1093/g3journal/jkab371)
Supplement: jkab371_Supplementary_TableS3 [file jkab371_supplementary_tables3.zip]

Archive with 1 entries (1 files):
- GENETICS-G3-2021-402802-s11.xls
