# Supplementary material for: Application of RNA subcellular fraction estimation method to explore RNA localization regulation
Source: G3 (Bethesda). 2021 Nov 13;12(1):jkab371. doi: 10.1093/g3journal/jkab371 (PMC8727992; doi:10.1093/g3journal/jkab371)
Supplement: jkab371_Supplementary_TableS3 [file jkab371_supplementary_tables3.zip › GENETICS-G3-2021-402802-s11.xls]

## Sheet: sheet1
both_cytosolic_43	Hg_cytosolic_Mouse_nuclear_2	Hg_cytosolic_14	Mouse_cytosolic_4	Mouse_nuclear_2
PPRC1	HNRNPH2	RBM3	LIN28A	FMR1
RBM8A	SRSF4	ANKHD1	RBM45	ESRP2
RBM4B		EIF2S1	YBX2
PABPC5		RBFOX1	SRSF10
PABPC1		SRSF7
SART3		TUT1
U2AF2		MBNL1
TIA1		PABPN1
RBM41		FXR2
KHDRBS1		RBM24
KHDRBS2		HNRNPA2B1
PTBP1		PCBP2
CPEB2		G3BP2
CPEB4		ZC3H10
RALY
SF3B4
RBM46
ELAVL2
RBMS1
MATR3
ZCRB1
TARDBP
KHDRBS3
A1CF
SYNCRIP
SNRPB2
YBX1
SNRPA
RBM47
HNRNPR
ROD1
RBM42
MSI1
EIF4B
CNOT4
CSDA
PCBP3
FXR1
HNRPLL
HNRPDL
SFPQ
RBM28
DAZAP1
