# Supplementary material for: Application of RNA subcellular fraction estimation method to explore RNA localization regulation
Source: G3 (Bethesda). 2021 Nov 13;12(1):jkab371. doi: 10.1093/g3journal/jkab371 (PMC8727992; doi:10.1093/g3journal/jkab371)
Supplement: jkab371_Supplementary_TableS5 [file jkab371_supplementary_tables5.zip › jkab371_Supplementary_TableS5.xls]

## Sheet: TableS
Gene_id	Gene_name	Gene_biotype	Export_transcript	Export_transcript_type	Export_corr	Retained_transcript	Retained_transcript_type	Retained_corr
ENSG00000006327	TNFRSF12A	protein_coding	ENST00000326577	protein_coding	0.631614	ENST00000341627	protein_coding	-0.530392
ENSG00000008324	SS18L2	protein_coding	ENST00000447630	protein_coding	0.463711	ENST00000011691	protein_coding	-0.502227
ENSG00000009954	BAZ1B	protein_coding	ENST00000339594	protein_coding	0.664834	ENST00000404251	protein_coding	-0.501275
ENSG00000010278	CD9	protein_coding	ENST00000610354	protein_coding	0.433078	ENST00000009180	protein_coding	-0.432928
ENSG00000010322	NISCH	protein_coding	ENST00000479054	protein_coding	0.692852	ENST00000420808	protein_coding	-0.460072
ENSG00000011007	ELOA	protein_coding	ENST00000613537	protein_coding	0.49202	ENST00000609199	protein_coding	-0.499121
ENSG00000011275	RNF216	protein_coding	ENST00000425013	protein_coding	0.640046	ENST00000389902	protein_coding	-0.434828
ENSG00000011454	RABGAP1	protein_coding	ENST00000373647	protein_coding	0.531279	ENST00000426918	nonsense_mediated_decay	-0.442688
ENSG00000023191	RNH1	protein_coding	ENST00000397604	protein_coding	0.581024	ENST00000397615	protein_coding	-0.632131
ENSG00000026297	RNASET2	protein_coding	ENST00000508775	protein_coding	0.586665	ENST00000476238	protein_coding	-0.539689
ENSG00000033627	ATP6V0A1	protein_coding	ENST00000585828	retained_intron	0.487349	ENST00000264649	protein_coding	-0.557607
ENSG00000042429	MED17	protein_coding	ENST00000251871	protein_coding	0.593649	ENST00000533367	retained_intron	-0.508761
ENSG00000054118	THRAP3	protein_coding	ENST00000354618	protein_coding	0.454468	ENST00000466743	processed_transcript	-0.472778
ENSG00000055483	USP36	protein_coding	ENST00000592231	protein_coding	0.514049	ENST00000449938	protein_coding	-0.619543
ENSG00000055950	MRPL43	protein_coding	ENST00000318364	protein_coding	0.506335	ENST00000493646	processed_transcript	-0.619351
ENSG00000057608	GDI2	protein_coding	ENST00000380181	protein_coding	0.485875	ENST00000380191	protein_coding	-0.45496
ENSG00000058262	SEC61A1	protein_coding	ENST00000243253	protein_coding	0.450264	ENST00000464451	protein_coding	-0.450736
ENSG00000058673	ZC3H11A	protein_coding	ENST00000367210	protein_coding	0.504608	ENST00000332127	protein_coding	-0.468407
ENSG00000066322	ELOVL1	protein_coding	ENST00000372458	protein_coding	0.543024	ENST00000468865	processed_transcript	-0.438821
ENSG00000067182	TNFRSF1A	protein_coding	ENST00000162749	protein_coding	0.65846	ENST00000537842	processed_transcript	-0.575765
ENSG00000068308	OTUD5	protein_coding	ENST00000376488	protein_coding	0.752083	ENST00000428668	protein_coding	-0.594256
ENSG00000068697	LAPTM4A	protein_coding	ENST00000175091	protein_coding	0.484079	ENST00000483117	retained_intron	-0.484079
ENSG00000071539	TRIP13	protein_coding	ENST00000166345	protein_coding	0.568701	ENST00000513435	protein_coding	-0.579002
ENSG00000071626	DAZAP1	protein_coding	ENST00000233078	protein_coding	0.658864	ENST00000586579	processed_transcript	-0.649845
ENSG00000071994	PDCD2	protein_coding	ENST00000167218	nonsense_mediated_decay	0.531361	ENST00000392090	protein_coding	-0.531348
ENSG00000072849	DERL2	protein_coding	ENST00000571971	protein_coding	0.494845	ENST00000573547	retained_intron	-0.525227
ENSG00000073536	NLE1	protein_coding	ENST00000442241	protein_coding	0.687649	ENST00000586869	protein_coding	-0.613595
ENSG00000074071	MRPS34	protein_coding	ENST00000397375	protein_coding	0.477169	ENST00000569585	retained_intron	-0.475047
ENSG00000076248	UNG	protein_coding	ENST00000336865	protein_coding	0.445466	ENST00000242576	protein_coding	-0.455211
ENSG00000081087	OSTM1	protein_coding	ENST00000193322	protein_coding	0.440584	ENST00000440575	protein_coding	-0.494628
ENSG00000081692	JMJD4	protein_coding	ENST00000620518	protein_coding	0.485363	ENST00000480590	retained_intron	-0.460868
ENSG00000082258	CCNT2	protein_coding	ENST00000264157	protein_coding	0.503398	ENST00000295238	protein_coding	-0.597303
ENSG00000082701	GSK3B	protein_coding	ENST00000264235	protein_coding	0.579862	ENST00000316626	protein_coding	-0.622306
ENSG00000086475	SEPHS1	protein_coding	ENST00000327347	protein_coding	0.602938	ENST00000413411	protein_coding	-0.616826
ENSG00000088247	KHSRP	protein_coding	ENST00000619396	protein_coding	0.554621	ENST00000595112	retained_intron	-0.525885
ENSG00000088682	COQ9	protein_coding	ENST00000262507	protein_coding	0.519874	ENST00000569980	retained_intron	-0.561421
ENSG00000089006	SNX5	protein_coding	ENST00000377768	protein_coding	0.753957	ENST00000490175	processed_transcript	-0.485606
ENSG00000089597	GANAB	protein_coding	ENST00000532402	nonsense_mediated_decay	0.567901	ENST00000346178	protein_coding	-0.756754
ENSG00000090861	AARS	protein_coding	ENST00000564359	processed_transcript	0.436857	ENST00000261772	protein_coding	-0.565343
ENSG00000090971	NAT14	protein_coding	ENST00000205194	protein_coding	0.590385	ENST00000592719	processed_transcript	-0.46917
ENSG00000092330	TINF2	protein_coding	ENST00000399423	protein_coding	0.730319	ENST00000560019	protein_coding	-0.55385
ENSG00000094804	CDC6	protein_coding	ENST00000209728	protein_coding	0.788803	ENST00000580824	protein_coding	-0.728554
ENSG00000096384	HSP90AB1	protein_coding	ENST00000371646	protein_coding	0.66284	ENST00000620073	protein_coding	-0.566389
ENSG00000100058	CRYBB2P1	transcribed_unprocessed_pseudogene	ENST00000415709	transcribed_unprocessed_pseudogene	0.756323	ENST00000382734	processed_transcript	-0.576572
ENSG00000100138	SNU13	protein_coding	ENST00000401959	protein_coding	0.48163	ENST00000355257	protein_coding	-0.529033
ENSG00000100297	MCM5	protein_coding	ENST00000216122	protein_coding	0.716988	ENST00000382011	protein_coding	-0.62933
ENSG00000100345	MYH9	protein_coding	ENST00000216181	protein_coding	0.759548	ENST00000401701	protein_coding	-0.731336
ENSG00000100418	DESI1	protein_coding	ENST00000263256	protein_coding	0.551128	ENST00000463886	processed_transcript	-0.594918
ENSG00000100811	YY1	protein_coding	ENST00000262238	protein_coding	0.592864	ENST00000554579	retained_intron	-0.588944
ENSG00000100815	TRIP11	protein_coding	ENST00000267622	protein_coding	0.45872	ENST00000555516	protein_coding	-0.560803
ENSG00000100938	GMPR2	protein_coding	ENST00000420554	protein_coding	0.648867	ENST00000399440	protein_coding	-0.544521
ENSG00000100991	TRPC4AP	protein_coding	ENST00000252015	protein_coding	0.458272	ENST00000451813	protein_coding	-0.458272
ENSG00000101079	NDRG3	protein_coding	ENST00000349004	protein_coding	0.498058	ENST00000422536	protein_coding	-0.556399
ENSG00000101084	RAB5IF	protein_coding	ENST00000344795	protein_coding	0.470438	ENST00000494506	retained_intron	-0.475678
ENSG00000101138	CSTF1	protein_coding	ENST00000493039	nonsense_mediated_decay	0.60571	ENST00000415828	protein_coding	-0.576285
ENSG00000101361	NOP56	protein_coding	ENST00000329276	protein_coding	0.488586	ENST00000480992	processed_transcript	-0.483428
ENSG00000101608	MYL12A	protein_coding	ENST00000217652	protein_coding	0.676461	ENST00000580887	protein_coding	-0.658446
ENSG00000101654	RNMT	protein_coding	ENST00000592764	protein_coding	0.450932	ENST00000383314	protein_coding	-0.443266
ENSG00000102172	SMS	protein_coding	ENST00000404933	protein_coding	0.46062	ENST00000379404	protein_coding	-0.467093
ENSG00000102225	CDK16	protein_coding	ENST00000357227	protein_coding	0.713873	ENST00000518022	protein_coding	-0.691454
ENSG00000102401	ARMCX3	protein_coding	ENST00000471229	protein_coding	0.470106	ENST00000537169	protein_coding	-0.466683
ENSG00000103121	CMC2	protein_coding	ENST00000562828	processed_transcript	0.500676	ENST00000486645	protein_coding	-0.527172
ENSG00000103249	CLCN7	protein_coding	ENST00000567139	retained_intron	0.52107	ENST00000262318	protein_coding	-0.516807
ENSG00000103266	STUB1	protein_coding	ENST00000219548	protein_coding	0.698428	ENST00000564370	protein_coding	-0.565248
ENSG00000103275	UBE2I	protein_coding	ENST00000397514	protein_coding	0.579515	ENST00000403747	protein_coding	-0.477171
ENSG00000103342	GSPT1	protein_coding	ENST00000434724	protein_coding	0.546469	ENST00000563468	protein_coding	-0.611318
ENSG00000103423	DNAJA3	protein_coding	ENST00000355296	protein_coding	0.657297	ENST00000262375	protein_coding	-0.682386
ENSG00000104356	POP1	protein_coding	ENST00000401707	protein_coding	0.545791	ENST00000522319	protein_coding	-0.471833
ENSG00000104529	EEF1D	protein_coding	ENST00000528610	protein_coding	0.463155	ENST00000530109	protein_coding	-0.485354
ENSG00000104823	ECH1	protein_coding	ENST00000221418	protein_coding	0.577419	ENST00000595470	protein_coding	-0.501172
ENSG00000104872	PIH1D1	protein_coding	ENST00000262265	protein_coding	0.726732	ENST00000595550	protein_coding	-0.48039
ENSG00000105063	PPP6R1	protein_coding	ENST00000412770	protein_coding	0.446974	ENST00000587283	protein_coding	-0.471984
ENSG00000105438	KDELR1	protein_coding	ENST00000330720	protein_coding	0.43852	ENST00000599084	retained_intron	-0.451641
ENSG00000105443	CYTH2	protein_coding	ENST00000391881	nonsense_mediated_decay	0.524107	ENST00000452733	protein_coding	-0.637219
ENSG00000105618	PRPF31	protein_coding	ENST00000321030	protein_coding	0.547294	ENST00000445124	protein_coding	-0.770971
ENSG00000105676	ARMC6	protein_coding	ENST00000392335	protein_coding	0.734676	ENST00000392336	protein_coding	-0.477257
ENSG00000106028	SSBP1	protein_coding	ENST00000498107	protein_coding	0.533587	ENST00000265304	protein_coding	-0.466329
ENSG00000106263	EIF3B	protein_coding	ENST00000360876	protein_coding	0.592034	ENST00000397011	protein_coding	-0.670582
ENSG00000106348	IMPDH1	protein_coding	ENST00000348127	protein_coding	0.515733	ENST00000497868	protein_coding	-0.456494
ENSG00000106588	PSMA2	protein_coding	ENST00000223321	protein_coding	0.537301	ENST00000445517	protein_coding	-0.541256
ENSG00000106615	RHEB	protein_coding	ENST00000262187	protein_coding	0.601034	ENST00000472642	protein_coding	-0.589375
ENSG00000106636	YKT6	protein_coding	ENST00000223369	protein_coding	0.593116	ENST00000447123	processed_transcript	-0.584497
ENSG00000107581	EIF3A	protein_coding	ENST00000369144	protein_coding	0.575257	ENST00000541549	protein_coding	-0.584284
ENSG00000108094	CUL2	protein_coding	ENST00000374751	protein_coding	0.479542	ENST00000421317	protein_coding	-0.521571
ENSG00000108561	C1QBP	protein_coding	ENST00000225698	protein_coding	0.475819	ENST00000574444	protein_coding	-0.478952
ENSG00000108604	SMARCD2	protein_coding	ENST00000613943	protein_coding	0.469188	ENST00000225742	protein_coding	-0.559489
ENSG00000108773	KAT2A	protein_coding	ENST00000225916	protein_coding	0.502792	ENST00000465682	nonsense_mediated_decay	-0.506439
ENSG00000109519	GRPEL1	protein_coding	ENST00000264954	protein_coding	0.485477	ENST00000509696	retained_intron	-0.46535
ENSG00000109736	MFSD10	protein_coding	ENST00000355443	protein_coding	0.49481	ENST00000514800	protein_coding	-0.521966
ENSG00000110700	RPS13	protein_coding	ENST00000228140	protein_coding	0.498884	ENST00000525634	protein_coding	-0.562041
ENSG00000110801	PSMD9	protein_coding	ENST00000538613	protein_coding	0.512164	ENST00000540962	nonsense_mediated_decay	-0.709899
ENSG00000111786	SRSF9	protein_coding	ENST00000229390	protein_coding	0.550709	ENST00000548792	retained_intron	-0.599208
ENSG00000112312	GMNN	protein_coding	ENST00000230056	protein_coding	0.636335	ENST00000356509	protein_coding	-0.654269
ENSG00000112695	COX7A2	protein_coding	ENST00000370089	protein_coding	0.474184	ENST00000460985	protein_coding	-0.491646
ENSG00000112996	MRPS30	protein_coding	ENST00000507110	protein_coding	0.451697	ENST00000515647	processed_transcript	-0.462558
ENSG00000113712	CSNK1A1	protein_coding	ENST00000377843	protein_coding	0.702948	ENST00000504676	protein_coding	-0.694191
ENSG00000113732	ATP6V0E1	protein_coding	ENST00000519374	protein_coding	0.436872	ENST00000265093	protein_coding	-0.449181
ENSG00000114209	PDCD10	protein_coding	ENST00000497056	protein_coding	0.540007	ENST00000473645	protein_coding	-0.553102
ENSG00000114391	RPL24	protein_coding	ENST00000495401	protein_coding	0.478627	ENST00000394077	protein_coding	-0.498562
ENSG00000114648	KLHL18	protein_coding	ENST00000483201	processed_transcript	0.659731	ENST00000232766	protein_coding	-0.64297
ENSG00000114686	MRPL3	protein_coding	ENST00000264995	protein_coding	0.483171	ENST00000511168	protein_coding	-0.537377
ENSG00000114978	MOB1A	protein_coding	ENST00000396049	protein_coding	0.446433	ENST00000495286	processed_transcript	-0.440716
ENSG00000115310	RTN4	protein_coding	ENST00000317610	protein_coding	0.576425	ENST00000394609	protein_coding	-0.648954
ENSG00000115350	POLE4	protein_coding	ENST00000483063	protein_coding	0.697215	ENST00000465242	processed_transcript	-0.629397
ENSG00000115541	HSPE1	protein_coding	ENST00000409468	protein_coding	0.525184	ENST00000233893	protein_coding	-0.502063
ENSG00000116016	EPAS1	protein_coding	ENST00000263734	protein_coding	0.817614	ENST00000463191	retained_intron	-0.692668
ENSG00000116679	IVNS1ABP	protein_coding	ENST00000367498	protein_coding	0.466414	ENST00000480769	retained_intron	-0.492885
ENSG00000117118	SDHB	protein_coding	ENST00000375499	protein_coding	0.60513	ENST00000491274	protein_coding	-0.570534
ENSG00000117410	ATP6V0B	protein_coding	ENST00000472174	protein_coding	0.706995	ENST00000498664	protein_coding	-0.704727
ENSG00000118482	PHF3	protein_coding	ENST00000262043	protein_coding	0.511737	ENST00000393387	protein_coding	-0.451468
ENSG00000118680	MYL12B	protein_coding	ENST00000237500	protein_coding	0.52976	ENST00000400175	protein_coding	-0.531261
ENSG00000119655	NPC2	protein_coding	ENST00000555592	protein_coding	0.488231	ENST00000555619	protein_coding	-0.509231
ENSG00000119725	ZNF410	protein_coding	ENST00000324593	protein_coding	0.43606	ENST00000555044	protein_coding	-0.531538
ENSG00000120437	ACAT2	protein_coding	ENST00000367048	protein_coding	0.498563	ENST00000467951	processed_transcript	-0.452173
ENSG00000120509	PDZD11	protein_coding	ENST00000374454	protein_coding	0.547581	ENST00000239666	protein_coding	-0.494936
ENSG00000120885	CLU	protein_coding	ENST00000519472	protein_coding	0.435097	ENST00000522098	protein_coding	-0.468655
ENSG00000122783	CYREN	protein_coding	ENST00000424142	protein_coding	0.456749	ENST00000393114	protein_coding	-0.537343
ENSG00000123353	ORMDL2	protein_coding	ENST00000243045	protein_coding	0.468325	ENST00000548974	protein_coding	-0.500251
ENSG00000123415	SMUG1	protein_coding	ENST00000243112	protein_coding	0.528101	ENST00000508394	protein_coding	-0.45365
ENSG00000124570	SERPINB6	protein_coding	ENST00000335686	protein_coding	0.639528	ENST00000380539	protein_coding	-0.821717
ENSG00000125746	EML2	protein_coding	ENST00000592433	retained_intron	0.592824	ENST00000245925	protein_coding	-0.464566
ENSG00000126226	PCID2	protein_coding	ENST00000337344	protein_coding	0.619455	ENST00000491548	processed_transcript	-0.534988
ENSG00000126749	EMG1	protein_coding	ENST00000599672	protein_coding	0.531653	ENST00000539196	protein_coding	-0.501897
ENSG00000126768	TIMM17B	protein_coding	ENST00000376582	protein_coding	0.573316	ENST00000465150	protein_coding	-0.614308
ENSG00000126773	PCNX4	protein_coding	ENST00000553513	retained_intron	0.493016	ENST00000406854	protein_coding	-0.564061
ENSG00000127184	COX7C	protein_coding	ENST00000247655	protein_coding	0.466304	ENST00000511472	processed_transcript	-0.469634
ENSG00000127483	HP1BP3	protein_coding	ENST00000312239	protein_coding	0.486213	ENST00000375003	protein_coding	-0.586511
ENSG00000127540	UQCR11	protein_coding	ENST00000591899	protein_coding	0.471109	ENST00000593264	processed_transcript	-0.459104
ENSG00000128534	LSM8	protein_coding	ENST00000411938	protein_coding	0.433012	ENST00000249299	protein_coding	-0.434518
ENSG00000128928	IVD	protein_coding	ENST00000487418	protein_coding	0.515557	ENST00000479013	protein_coding	-0.45159
ENSG00000129250	KIF1C	protein_coding	ENST00000320785	protein_coding	0.466016	ENST00000574165	protein_coding	-0.548613
ENSG00000129636	ITFG1	protein_coding	ENST00000542691	processed_transcript	0.456496	ENST00000544001	protein_coding	-0.480667
ENSG00000130164	LDLR	protein_coding	ENST00000558518	protein_coding	0.608514	ENST00000252444	protein_coding	-0.448442
ENSG00000130309	COLGALT1	protein_coding	ENST00000252599	protein_coding	0.70203	ENST00000600474	protein_coding	-0.470525
ENSG00000130724	CHMP2A	protein_coding	ENST00000312547	protein_coding	0.607457	ENST00000601220	protein_coding	-0.456252
ENSG00000130725	UBE2M	protein_coding	ENST00000253023	protein_coding	0.615307	ENST00000595957	protein_coding	-0.555617
ENSG00000130770	ATP5IF1	protein_coding	ENST00000335514	protein_coding	0.606924	ENST00000497986	protein_coding	-0.716779
ENSG00000131323	TRAF3	protein_coding	ENST00000560371	protein_coding	0.566822	ENST00000392745	protein_coding	-0.462998
ENSG00000131467	PSME3	protein_coding	ENST00000590720	protein_coding	0.654046	ENST00000293362	protein_coding	-0.617047
ENSG00000131966	ACTR10	protein_coding	ENST00000254286	protein_coding	0.520168	ENST00000554402	nonsense_mediated_decay	-0.459179
ENSG00000132286	TIMM10B	protein_coding	ENST00000533379	nonsense_mediated_decay	0.65503	ENST00000254616	protein_coding	-0.530029
ENSG00000132475	H3F3B	protein_coding	ENST00000589599	protein_coding	0.497861	ENST00000593254	processed_transcript	-0.503418
ENSG00000132581	SDF2	protein_coding	ENST00000247020	protein_coding	0.47461	ENST00000592250	processed_transcript	-0.496514
ENSG00000132780	NASP	protein_coding	ENST00000464190	retained_intron	0.677179	ENST00000351223	protein_coding	-0.436764
ENSG00000134419	RPS15A	protein_coding	ENST00000569365	nonsense_mediated_decay	0.520809	ENST00000563390	protein_coding	-0.518712
ENSG00000134690	CDCA8	protein_coding	ENST00000373055	protein_coding	0.516645	ENST00000327331	protein_coding	-0.516645
ENSG00000135316	SYNCRIP	protein_coding	ENST00000369622	protein_coding	0.442004	ENST00000355238	protein_coding	-0.480915
ENSG00000135341	MAP3K7	protein_coding	ENST00000369332	protein_coding	0.44355	ENST00000369329	protein_coding	-0.507929
ENSG00000135596	MICAL1	protein_coding	ENST00000358577	protein_coding	0.615739	ENST00000483856	processed_transcript	-0.699145
ENSG00000135723	FHOD1	protein_coding	ENST00000258201	protein_coding	0.563081	ENST00000569085	retained_intron	-0.450048
ENSG00000135766	EGLN1	protein_coding	ENST00000366641	protein_coding	0.603319	ENST00000476717	processed_transcript	-0.603319
ENSG00000136270	TBRG4	protein_coding	ENST00000258770	protein_coding	0.510909	ENST00000461363	protein_coding	-0.461471
ENSG00000136371	MTHFS	protein_coding	ENST00000560919	nonsense_mediated_decay	0.612981	ENST00000258874	protein_coding	-0.554514
ENSG00000136448	NMT1	protein_coding	ENST00000258960	protein_coding	0.644859	ENST00000588455	retained_intron	-0.649829
ENSG00000136522	MRPL47	protein_coding	ENST00000392659	protein_coding	0.528435	ENST00000476781	protein_coding	-0.513754
ENSG00000136731	UGGT1	protein_coding	ENST00000259253	protein_coding	0.440657	ENST00000376723	nonsense_mediated_decay	-0.459383
ENSG00000136908	DPM2	protein_coding	ENST00000314392	protein_coding	0.539845	ENST00000495270	retained_intron	-0.602456
ENSG00000137038	DMAC1	protein_coding	ENST00000358227	protein_coding	0.744752	ENST00000469050	processed_transcript	-0.674839
ENSG00000137055	PLAA	protein_coding	ENST00000520884	protein_coding	0.633781	ENST00000397292	protein_coding	-0.605269
ENSG00000137513	NARS2	protein_coding	ENST00000281038	protein_coding	0.459823	ENST00000529771	protein_coding	-0.552257
ENSG00000137767	SQOR	protein_coding	ENST00000260324	protein_coding	0.512059	ENST00000568606	protein_coding	-0.47567
ENSG00000137996	RTCA	protein_coding	ENST00000370128	protein_coding	0.624711	ENST00000260563	protein_coding	-0.615356
ENSG00000138071	ACTR2	protein_coding	ENST00000260641	protein_coding	0.548856	ENST00000542850	protein_coding	-0.58325
ENSG00000138107	ACTR1A	protein_coding	ENST00000369905	protein_coding	0.561947	ENST00000481044	processed_transcript	-0.554372
ENSG00000140264	SERF2	protein_coding	ENST00000339624	protein_coding	0.532004	ENST00000409614	protein_coding	-0.524161
ENSG00000140350	ANP32A	protein_coding	ENST00000465139	protein_coding	0.441611	ENST00000560303	protein_coding	-0.539532
ENSG00000141002	TCF25	protein_coding	ENST00000263346	protein_coding	0.533701	ENST00000562184	retained_intron	-0.463534
ENSG00000141425	RPRD1A	protein_coding	ENST00000399022	protein_coding	0.756758	ENST00000585953	protein_coding	-0.83252
ENSG00000141428	C18orf21	protein_coding	ENST00000269194	protein_coding	0.50236	ENST00000333234	protein_coding	-0.725909
ENSG00000141503	MINK1	protein_coding	ENST00000355280	protein_coding	0.666836	ENST00000577021	nonsense_mediated_decay	-0.695098
ENSG00000141698	NT5C3B	protein_coding	ENST00000523903	retained_intron	0.669645	ENST00000435506	protein_coding	-0.620468
ENSG00000142227	EMP3	protein_coding	ENST00000270221	protein_coding	0.753668	ENST00000597279	protein_coding	-0.546147
ENSG00000142252	GEMIN7	protein_coding	ENST00000591747	protein_coding	0.611812	ENST00000591607	protein_coding	-0.668033
ENSG00000142396	ERVK3-1	protein_coding	ENST00000413518	protein_coding	0.658352	ENST00000590505	retained_intron	-0.721306
ENSG00000142453	CARM1	protein_coding	ENST00000344150	protein_coding	0.605552	ENST00000327064	protein_coding	-0.478919
ENSG00000142687	KIAA0319L	protein_coding	ENST00000325722	protein_coding	0.457417	ENST00000469892	protein_coding	-0.45232
ENSG00000143106	PSMA5	protein_coding	ENST00000484563	processed_transcript	0.528555	ENST00000490870	processed_transcript	-0.537905
ENSG00000143155	TIPRL	protein_coding	ENST00000367833	protein_coding	0.473599	ENST00000367830	protein_coding	-0.473599
ENSG00000143157	POGK	protein_coding	ENST00000367876	protein_coding	0.49008	ENST00000367875	protein_coding	-0.551186
ENSG00000143198	MGST3	protein_coding	ENST00000367885	protein_coding	0.591772	ENST00000367889	protein_coding	-0.531077
ENSG00000143368	SF3B4	protein_coding	ENST00000271628	protein_coding	0.555032	ENST00000457312	protein_coding	-0.555032
ENSG00000143420	ENSA	protein_coding	ENST00000271690	protein_coding	0.590679	ENST00000354702	processed_transcript	-0.609952
ENSG00000143553	SNAPIN	protein_coding	ENST00000368685	protein_coding	0.438614	ENST00000462880	processed_transcript	-0.452141
ENSG00000143862	ARL8A	protein_coding	ENST00000272217	protein_coding	0.491057	ENST00000491358	processed_transcript	-0.473288
ENSG00000143924	EML4	protein_coding	ENST00000406175	retained_intron	0.445205	ENST00000318522	protein_coding	-0.493284
ENSG00000144021	CIAO1	protein_coding	ENST00000488633	protein_coding	0.496938	ENST00000272402	retained_intron	-0.467107
ENSG00000144120	TMEM177	protein_coding	ENST00000272521	protein_coding	0.484122	ENST00000401466	protein_coding	-0.452855
ENSG00000144635	DYNC1LI1	protein_coding	ENST00000273130	protein_coding	0.592965	ENST00000413350	protein_coding	-0.611012
ENSG00000145779	TNFAIP8	protein_coding	ENST00000274456	protein_coding	0.70152	ENST00000415806	protein_coding	-0.479888
ENSG00000145901	TNIP1	protein_coding	ENST00000520931	protein_coding	0.450391	ENST00000315050	protein_coding	-0.665118
ENSG00000147475	ERLIN2	protein_coding	ENST00000276461	protein_coding	0.551315	ENST00000519638	protein_coding	-0.455413
ENSG00000147548	NSD3	protein_coding	ENST00000316985	protein_coding	0.487993	ENST00000529223	protein_coding	-0.554894
ENSG00000147649	MTDH	protein_coding	ENST00000336273	protein_coding	0.465445	ENST00000521933	protein_coding	-0.435897
ENSG00000148290	SURF1	protein_coding	ENST00000371974	protein_coding	0.539546	ENST00000615505	protein_coding	-0.537709
ENSG00000148303	RPL7A	protein_coding	ENST00000323345	protein_coding	0.608578	ENST00000463740	processed_transcript	-0.617993
ENSG00000148334	PTGES2	protein_coding	ENST00000617202	protein_coding	0.634642	ENST00000476748	processed_transcript	-0.447361
ENSG00000148362	PAXX	protein_coding	ENST00000371620	protein_coding	0.721529	ENST00000498095	retained_intron	-0.649587
ENSG00000148824	MTG1	protein_coding	ENST00000317502	protein_coding	0.676848	ENST00000498790	retained_intron	-0.480118
ENSG00000149196	HIKESHI	protein_coding	ENST00000278483	protein_coding	0.635946	ENST00000618164	protein_coding	-0.549987
ENSG00000149806	FAU	protein_coding	ENST00000529639	protein_coding	0.501319	ENST00000527548	protein_coding	-0.472889
ENSG00000149932	TMEM219	protein_coding	ENST00000279396	protein_coding	0.734607	ENST00000566848	protein_coding	-0.554341
ENSG00000151148	UBE3B	protein_coding	ENST00000342494	protein_coding	0.574041	ENST00000536398	protein_coding	-0.616803
ENSG00000151779	NBAS	protein_coding	ENST00000417461	protein_coding	0.524797	ENST00000281513	protein_coding	-0.558088
ENSG00000152234	ATP5F1A	protein_coding	ENST00000590665	protein_coding	0.50865	ENST00000282050	protein_coding	-0.628749
ENSG00000154001	PPP2R5E	protein_coding	ENST00000337537	protein_coding	0.485707	ENST00000422769	protein_coding	-0.468977
ENSG00000154518	ATP5MC3	protein_coding	ENST00000497075	retained_intron	0.59837	ENST00000409194	protein_coding	-0.450436
ENSG00000154813	DPH3	protein_coding	ENST00000488423	protein_coding	0.479551	ENST00000462982	processed_transcript	-0.467462
ENSG00000155115	GTF3C6	protein_coding	ENST00000329970	protein_coding	0.527432	ENST00000480191	processed_transcript	-0.527432
ENSG00000156110	ADK	protein_coding	ENST00000372734	protein_coding	0.478913	ENST00000286621	protein_coding	-0.510867
ENSG00000156599	ZDHHC5	protein_coding	ENST00000529447	protein_coding	0.433062	ENST00000287169	protein_coding	-0.527966
ENSG00000156928	MALSU1	protein_coding	ENST00000287543	retained_intron	0.497734	ENST00000476623	retained_intron	-0.647964
ENSG00000157557	ETS2	protein_coding	ENST00000360938	protein_coding	0.633603	ENST00000456966	protein_coding	-0.658055
ENSG00000158042	MRPL17	protein_coding	ENST00000288937	protein_coding	0.661938	ENST00000529958	retained_intron	-0.687987
ENSG00000158669	GPAT4	protein_coding	ENST00000396987	protein_coding	0.868021	ENST00000520223	protein_coding	-0.792705
ENSG00000159199	ATP5MC1	protein_coding	ENST00000514808	protein_coding	0.497594	ENST00000355938	protein_coding	-0.589568
ENSG00000159202	UBE2Z	protein_coding	ENST00000360943	protein_coding	0.436248	ENST00000511373	protein_coding	-0.433027
ENSG00000159335	PTMS	protein_coding	ENST00000540828	processed_transcript	0.609536	ENST00000540667	processed_transcript	-0.653514
ENSG00000160014	CALM3	protein_coding	ENST00000291295	protein_coding	0.45414	ENST00000599839	protein_coding	-0.487113
ENSG00000160075	SSU72	protein_coding	ENST00000291386	protein_coding	0.449951	ENST00000359060	protein_coding	-0.448487
ENSG00000160214	RRP1	protein_coding	ENST00000497547	protein_coding	0.71645	ENST00000483896	nonsense_mediated_decay	-0.693376
ENSG00000161203	AP2M1	protein_coding	ENST00000292807	protein_coding	0.635857	ENST00000476434	retained_intron	-0.738693
ENSG00000162073	PAQR4	protein_coding	ENST00000318782	protein_coding	0.521949	ENST00000572687	protein_coding	-0.573222
ENSG00000162227	TAF6L	protein_coding	ENST00000294168	protein_coding	0.698824	ENST00000524976	retained_intron	-0.532195
ENSG00000162244	RPL29	protein_coding	ENST00000294189	protein_coding	0.510893	ENST00000492277	protein_coding	-0.539458
ENSG00000162384	C1orf123	protein_coding	ENST00000294360	protein_coding	0.564481	ENST00000483739	retained_intron	-0.554935
ENSG00000162430	SELENON	protein_coding	ENST00000374315	protein_coding	0.582263	ENST00000630065	protein_coding	-0.462535
ENSG00000162607	USP1	protein_coding	ENST00000339950	protein_coding	0.599437	ENST00000371146	protein_coding	-0.599437
ENSG00000162889	MAPKAPK2	protein_coding	ENST00000367103	protein_coding	0.619657	ENST00000294981	protein_coding	-0.606658
ENSG00000163041	H3F3A	protein_coding	ENST00000366816	protein_coding	0.488378	ENST00000366815	protein_coding	-0.484855
ENSG00000163156	SCNM1	protein_coding	ENST00000368902	protein_coding	0.477291	ENST00000461862	processed_transcript	-0.652588
ENSG00000163161	ERCC3	protein_coding	ENST00000285398	protein_coding	0.695582	ENST00000462306	retained_intron	-0.653863
ENSG00000163466	ARPC2	protein_coding	ENST00000315717	protein_coding	0.558937	ENST00000295685	protein_coding	-0.546578
ENSG00000163682	RPL9	protein_coding	ENST00000503040	protein_coding	0.524093	ENST00000295955	protein_coding	-0.580543
ENSG00000163832	ELP6	protein_coding	ENST00000296149	protein_coding	0.536125	ENST00000442215	nonsense_mediated_decay	-0.566602
ENSG00000163870	TPRA1	protein_coding	ENST00000355552	protein_coding	0.636489	ENST00000450633	protein_coding	-0.534265
ENSG00000164615	CAMLG	protein_coding	ENST00000297156	protein_coding	0.529007	ENST00000514518	protein_coding	-0.529007
ENSG00000164898	FMC1	protein_coding	ENST00000297534	protein_coding	0.722963	ENST00000481123	processed_transcript	-0.612281
ENSG00000165264	NDUFB6	protein_coding	ENST00000350021	protein_coding	0.596633	ENST00000379847	protein_coding	-0.519624
ENSG00000165410	CFL2	protein_coding	ENST00000422678	nonsense_mediated_decay	0.534802	ENST00000341223	protein_coding	-0.770839
ENSG00000165516	KLHDC2	protein_coding	ENST00000554589	protein_coding	0.593125	ENST00000555443	nonsense_mediated_decay	-0.543509
ENSG00000165637	VDAC2	protein_coding	ENST00000332211	protein_coding	0.513934	ENST00000543351	protein_coding	-0.524147
ENSG00000165689	ENTR1	protein_coding	ENST00000371725	protein_coding	0.784214	ENST00000461693	processed_transcript	-0.744854
ENSG00000166441	RPL27A	protein_coding	ENST00000531978	protein_coding	0.49118	ENST00000524496	protein_coding	-0.591637
ENSG00000166503	HDGFL3	protein_coding	ENST00000563790	nonsense_mediated_decay	0.451843	ENST00000299633	protein_coding	-0.464777
ENSG00000166619	BLCAP	protein_coding	ENST00000373537	protein_coding	0.483667	ENST00000397137	protein_coding	-0.473544
ENSG00000166886	NAB2	protein_coding	ENST00000300131	protein_coding	0.785986	ENST00000342556	protein_coding	-0.794974
ENSG00000166986	MARS	protein_coding	ENST00000262027	protein_coding	0.482636	ENST00000545888	nonsense_mediated_decay	-0.556014
ENSG00000167113	COQ4	protein_coding	ENST00000300452	protein_coding	0.501875	ENST00000372875	protein_coding	-0.52055
ENSG00000167461	RAB8A	protein_coding	ENST00000300935	protein_coding	0.563043	ENST00000587156	retained_intron	-0.561614
ENSG00000168066	SF1	protein_coding	ENST00000227503	protein_coding	0.608462	ENST00000472725	retained_intron	-0.674549
ENSG00000168090	COPS6	protein_coding	ENST00000303904	protein_coding	0.652528	ENST00000418625	protein_coding	-0.635015
ENSG00000168259	DNAJC7	protein_coding	ENST00000457167	protein_coding	0.541755	ENST00000426588	protein_coding	-0.529049
ENSG00000168439	STIP1	protein_coding	ENST00000305218	protein_coding	0.610075	ENST00000543847	protein_coding	-0.440273
ENSG00000168575	SLC20A2	protein_coding	ENST00000342228	protein_coding	0.544437	ENST00000523340	processed_transcript	-0.442221
ENSG00000168758	SEMA4C	protein_coding	ENST00000305476	protein_coding	0.77317	ENST00000442264	protein_coding	-0.580194
ENSG00000169016	E2F6	protein_coding	ENST00000381525	protein_coding	0.508673	ENST00000455198	nonsense_mediated_decay	-0.571905
ENSG00000169288	MRPL1	protein_coding	ENST00000315567	protein_coding	0.441606	ENST00000504901	processed_transcript	-0.465347
ENSG00000169359	SLC33A1	protein_coding	ENST00000359479	protein_coding	0.573548	ENST00000468581	nonsense_mediated_decay	-0.596318
ENSG00000169398	PTK2	protein_coding	ENST00000523539	protein_coding	0.529614	ENST00000522684	protein_coding	-0.736061
ENSG00000169813	HNRNPF	protein_coding	ENST00000337970	protein_coding	0.583259	ENST00000357065	protein_coding	-0.630883
ENSG00000169926	KLF13	protein_coding	ENST00000307145	protein_coding	0.496423	ENST00000558673	processed_transcript	-0.496423
ENSG00000170043	TRAPPC1	protein_coding	ENST00000303731	protein_coding	0.458423	ENST00000540486	protein_coding	-0.433086
ENSG00000170340	B3GNT2	protein_coding	ENST00000301998	protein_coding	0.435298	ENST00000405767	protein_coding	-0.435298
ENSG00000170365	SMAD1	protein_coding	ENST00000394092	protein_coding	0.464618	ENST00000302085	protein_coding	-0.481195
ENSG00000170619	COMMD5	protein_coding	ENST00000305103	protein_coding	0.535154	ENST00000402718	protein_coding	-0.693023
ENSG00000171067	C11orf24	protein_coding	ENST00000304271	protein_coding	0.46844	ENST00000533310	protein_coding	-0.580898
ENSG00000171552	BCL2L1	protein_coding	ENST00000307677	protein_coding	0.435632	ENST00000376062	protein_coding	-0.473533
ENSG00000172315	TP53RK	protein_coding	ENST00000372114	protein_coding	0.48145	ENST00000372102	protein_coding	-0.48145
ENSG00000172432	GTPBP2	protein_coding	ENST00000419497	protein_coding	0.579165	ENST00000307126	protein_coding	-0.578529
ENSG00000172732	MUS81	protein_coding	ENST00000308110	protein_coding	0.507284	ENST00000533519	retained_intron	-0.43916
ENSG00000173221	GLRX	protein_coding	ENST00000508780	protein_coding	0.499244	ENST00000237858	protein_coding	-0.579588
ENSG00000173436	MINOS1	protein_coding	ENST00000467029	processed_transcript	0.451662	ENST00000485362	processed_transcript	-0.627108
ENSG00000173660	UQCRH	protein_coding	ENST00000489056	nonsense_mediated_decay	0.469809	ENST00000311672	protein_coding	-0.48861
ENSG00000173674	EIF1AX	protein_coding	ENST00000379607	protein_coding	0.520096	ENST00000379593	protein_coding	-0.520096
ENSG00000175662	TOM1L2	protein_coding	ENST00000581396	protein_coding	0.689399	ENST00000379504	protein_coding	-0.457335
ENSG00000177879	AP3S1	protein_coding	ENST00000316788	protein_coding	0.511979	ENST00000395548	retained_intron	-0.543176
ENSG00000177963	RIC8A	protein_coding	ENST00000325207	protein_coding	0.597762	ENST00000527696	protein_coding	-0.448608
ENSG00000178425	NT5DC1	protein_coding	ENST00000419791	protein_coding	0.700884	ENST00000460749	nonsense_mediated_decay	-0.721181
ENSG00000178741	COX5A	protein_coding	ENST00000564811	protein_coding	0.453363	ENST00000568517	protein_coding	-0.490303
ENSG00000178952	TUFM	protein_coding	ENST00000313511	protein_coding	0.658059	ENST00000569217	retained_intron	-0.480311
ENSG00000179029	TMEM107	protein_coding	ENST00000437139	protein_coding	0.551639	ENST00000449985	protein_coding	-0.549354
ENSG00000179085	DPM3	protein_coding	ENST00000368400	protein_coding	0.450793	ENST00000341298	protein_coding	-0.466685
ENSG00000179134	SAMD4B	protein_coding	ENST00000596271	retained_intron	0.5369	ENST00000610417	protein_coding	-0.458349
ENSG00000179958	DCTPP1	protein_coding	ENST00000319285	protein_coding	0.479925	ENST00000567983	protein_coding	-0.526682
ENSG00000180398	MCFD2	protein_coding	ENST00000319466	protein_coding	0.463181	ENST00000409913	protein_coding	-0.451134
ENSG00000180776	ZDHHC20	protein_coding	ENST00000382466	protein_coding	0.546795	ENST00000626464	nonsense_mediated_decay	-0.491586
ENSG00000181991	MRPS11	protein_coding	ENST00000560708	nonsense_mediated_decay	0.575055	ENST00000558406	retained_intron	-0.494236
ENSG00000182054	IDH2	protein_coding	ENST00000330062	protein_coding	0.465872	ENST00000540499	protein_coding	-0.43612
ENSG00000182307	C8orf33	protein_coding	ENST00000530455	retained_intron	0.611525	ENST00000331434	protein_coding	-0.619569
ENSG00000183077	AFMID	protein_coding	ENST00000591952	protein_coding	0.655386	ENST00000587750	processed_transcript	-0.529117
ENSG00000183684	ALYREF	protein_coding	ENST00000505490	protein_coding	0.543882	ENST00000512673	processed_transcript	-0.547323
ENSG00000184009	ACTG1	protein_coding	ENST00000570382	protein_coding	0.642467	ENST00000615544	protein_coding	-0.484718
ENSG00000184924	PTRHD1	protein_coding	ENST00000328379	protein_coding	0.473653	ENST00000467797	retained_intron	-0.472051
ENSG00000185122	HSF1	protein_coding	ENST00000528838	protein_coding	0.486101	ENST00000533240	protein_coding	-0.460662
ENSG00000185753	CXorf38	protein_coding	ENST00000378426	protein_coding	0.450482	ENST00000327877	protein_coding	-0.533935
ENSG00000186591	UBE2H	protein_coding	ENST00000355621	protein_coding	0.581727	ENST00000496698	protein_coding	-0.51482
ENSG00000186625	KATNA1	protein_coding	ENST00000367411	protein_coding	0.526433	ENST00000335647	protein_coding	-0.57521
ENSG00000188313	PLSCR1	protein_coding	ENST00000487389	protein_coding	0.562555	ENST00000342435	protein_coding	-0.598974
ENSG00000188690	UROS	protein_coding	ENST00000368797	protein_coding	0.43443	ENST00000462490	protein_coding	-0.531044
ENSG00000189159	JPT1	protein_coding	ENST00000581874	protein_coding	0.477064	ENST00000409753	protein_coding	-0.45943
ENSG00000196312	MFSD14C	protein_coding	ENST00000375223	protein_coding	0.639761	ENST00000506067	processed_transcript	-0.615888
ENSG00000196968	FUT11	protein_coding	ENST00000372841	protein_coding	0.619141	ENST00000489264	processed_transcript	-0.629697
ENSG00000197563	PIGN	protein_coding	ENST00000589720	protein_coding	0.568091	ENST00000400334	protein_coding	-0.551901
ENSG00000197982	C1orf122	protein_coding	ENST00000468084	protein_coding	0.566388	ENST00000373042	protein_coding	-0.570546
ENSG00000198034	RPS4X	protein_coding	ENST00000373626	processed_transcript	0.476597	ENST00000316084	protein_coding	-0.451248
ENSG00000198663	C6orf89	protein_coding	ENST00000480824	protein_coding	0.609585	ENST00000355190	protein_coding	-0.617089
ENSG00000198830	HMGN2	protein_coding	ENST00000361427	protein_coding	0.552394	ENST00000619352	protein_coding	-0.613675
ENSG00000198909	MAP3K3	protein_coding	ENST00000361357	protein_coding	0.641185	ENST00000577395	protein_coding	-0.530135
ENSG00000198911	SREBF2	protein_coding	ENST00000361204	protein_coding	0.587796	ENST00000462539	retained_intron	-0.520404
ENSG00000198925	ATG9A	protein_coding	ENST00000396761	protein_coding	0.63125	ENST00000457841	protein_coding	-0.467621
ENSG00000204463	BAG6	protein_coding	ENST00000375976	protein_coding	0.492568	ENST00000441793	protein_coding	-0.50569
ENSG00000204673	AKT1S1	protein_coding	ENST00000344175	protein_coding	0.645919	ENST00000391835	protein_coding	-0.629153
ENSG00000205250	E2F4	protein_coding	ENST00000379378	protein_coding	0.613522	ENST00000561904	retained_intron	-0.705935
ENSG00000205581	HMGN1	protein_coding	ENST00000380749	protein_coding	0.541922	ENST00000288344	nonsense_mediated_decay	-0.515358
ENSG00000213066	FGFR1OP	protein_coding	ENST00000622353	protein_coding	0.454488	ENST00000349556	protein_coding	-0.472519
ENSG00000213339	QTRT1	protein_coding	ENST00000250237	protein_coding	0.766398	ENST00000589488	retained_intron	-0.553104
ENSG00000213585	VDAC1	protein_coding	ENST00000395047	protein_coding	0.627951	ENST00000395044	protein_coding	-0.639859
ENSG00000213923	CSNK1E	protein_coding	ENST00000359867	protein_coding	0.542437	ENST00000405675	protein_coding	-0.516672
ENSG00000214026	MRPL23	protein_coding	ENST00000397298	protein_coding	0.486817	ENST00000381519	protein_coding	-0.498521
ENSG00000214253	FIS1	protein_coding	ENST00000223136	protein_coding	0.75394	ENST00000449367	nonsense_mediated_decay	-0.587159
ENSG00000214293	APTR	lincRNA	ENST00000398043	lincRNA	0.826879	ENST00000416650	lincRNA	-0.783378
ENSG00000220205	VAMP2	protein_coding	ENST00000316509	protein_coding	0.741367	ENST00000404970	protein_coding	-0.745103
ENSG00000224877	NDUFAF8	protein_coding	ENST00000431388	protein_coding	0.525301	ENST00000576002	protein_coding	-0.451428
ENSG00000225648	SBDSP1	transcribed_unprocessed_pseudogene	ENST00000415772	processed_transcript	0.516581	ENST00000453858	transcribed_unprocessed_pseudogene	-0.704958
ENSG00000232388	SMIM26	protein_coding	ENST00000411646	protein_coding	0.58075	ENST00000435844	protein_coding	-0.582979
ENSG00000232956	SNHG15	lincRNA	ENST00000578968	lincRNA	0.489334	ENST00000582727	lincRNA	-0.770827
ENSG00000239779	WBP1	protein_coding	ENST00000233615	protein_coding	0.57946	ENST00000490120	retained_intron	-0.712122
ENSG00000242294	STAG3L5P	transcribed_unprocessed_pseudogene	ENST00000493499	processed_transcript	0.556762	ENST00000473757	retained_intron	-0.529126
ENSG00000243678	NME2	protein_coding	ENST00000512737	protein_coding	0.518314	ENST00000513177	protein_coding	-0.746775
ENSG00000248049	UBA6-AS1	antisense	ENST00000498917	antisense	0.576219	ENST00000506606	antisense	-0.519779
ENSG00000249915	PDCD6	protein_coding	ENST00000264933	protein_coding	0.488188	ENST00000614778	protein_coding	-0.509986
ENSG00000257727	CNPY2	protein_coding	ENST00000551475	protein_coding	0.569352	ENST00000553191	nonsense_mediated_decay	-0.532845
ENSG00000261740	BOLA2-SMG1P6	protein_coding	ENST00000568556	nonsense_mediated_decay	0.513969	ENST00000569622	protein_coding	-0.509057
ENSG00000269893	SNHG8	lincRNA	ENST00000602414	lincRNA	0.651791	ENST00000602520	lincRNA	-0.604329
ENSG00000270647	TAF15	protein_coding	ENST00000605844	protein_coding	0.705444	ENST00000605197	retained_intron	-0.453599
